# Supplementary material for: Inactivation of a Mismatch-Repair System Diversifies Genotypic Landscape of Escherichia coli During Adaptive Laboratory Evolution
Source: Front Microbiol. 2019 Aug 16;10:1845. doi: 10.3389/fmicb.2019.01845 (PMC6706779; doi:10.3389/fmicb.2019.01845)
Supplement: Supplementary file 1 [file Table_1.xlsx]

## Sheet: Sheet1
Table S1. Strains and plasmids used in this study.
Strains/plasmids	Description	Reference
E. coli MG1655	Laboratory E. coli,str. K-12, substr. MG1655	-
pKD13	Template plasmid with KanR gene and FLP recognition target, R6K ori, AmpR	1
pKD46	λ-Red recombinase expression helper plasmid, oriR101, repA101(ts), AmpR	1
pCP20	FLP recombinase helper plasmid, repA101(ts), AmpR , CmR	1
Reference
1. Datsenko KA, Wanner BL. 2000. One-step inactivation of chromosomal genes in Escherichia coli K-12 using PCR products. Proc Natl Acad Sci U S A 97:6640-5.
