# Supplementary material for: Inactivation of a Mismatch-Repair System Diversifies Genotypic Landscape of Escherichia coli During Adaptive Laboratory Evolution
Source: Front Microbiol. 2019 Aug 16;10:1845. doi: 10.3389/fmicb.2019.01845 (PMC6706779; doi:10.3389/fmicb.2019.01845)
Supplement: Supplementary file 2 [file Table_2.XLSX]

## Sheet: Sheet1
Table S2. Primers used in this study.
Primer	Sequence 5' -> 3'
mutS_kan_F	AATAAAAACCATCACACCCCATTTAATATCAGGGAACCGGACATAACCCCGTGTAGGCTGGAGCTGCTTC
mutS_kan_R	GTCAGTTGTCGTTAATATTCCCGATAGCAAAAGACTATCGGGAATTGTTACTGTCAAACATGAGAATTAA
livH_con_F	CGCCTGGTGTTTGTTGATGT
livH_con_R	AACTGCGGCAACTGCTTTTA
livH_kanKO_F	GGGGGCGGAATGGATGAAATGTGGTTAAGCAAAACGGAGAGAACCTGATTCTGTCAAACATGAGAATTAATTCCGG
livH_4	AAAAGCCCAACGTGACATGTTGGGCTGTAAATTGCGCATTGAGATCATTCGTGTAGGCTGGAGCTGCTTC
livH_1	GGGGGCGGAATGGATGAAATGTG
livH_2	TCTCATGTTTGACAGTCAACGCATTATTTTATCGCCG
livH_3	TAAAATAATGCGTTGACTGTCAAACATGAGAATTAA
livH_4	AAAAGCCCAACGTGACATGTTGGGCTGTAAATTGCGCATTGAGATCATTCGTGTAGGCTGGAGCTGCTTC
crr_con_F	GCTCTTGCTCAACCGACAAC
crr_con_R	TTGCGCGTACTGGAAGTGAT
crr_kanKO_F	AATCTGCTAATCCACGAGATGCGGCCCAATTTACTGCTTAGGAGAAGATCCTGTCAAACATGAGAATTAATTCCGG
crr_4	AAGCATAAAAAAATGGCGCCGATGGGCGCCATTTTTCACTGCGGCAAGAAGTGTAGGCTGGAGCTGCTTC
crr_1	AATCTGCTAATCCACGAGATGCGGC
crr_2	CGCATCAAGAAGTAACTGTCAAACATGAGAATTAA
crr_3	ATTCTCATGTTTGACAGTTACTTCTTGATGCGGATAAC
crr_4	AAGCATAAAAAAATGGCGCCGATGGGCGCCATTTTTCACTGCGGCAAGAAGTGTAGGCTGGAGCTGCTTC
add_kan_F1	TCAGCGCTGAGGAAAAACGCGCACTGCGAGAAAAAGTCGCCGCGAAGTAAGTGTAGGCTGGAGCTGCTTC
add_kan_F2	CGCGAGCAAATCCGCCAGGCACAGATTAATGGTCTGGAAATGGCTTTCCTCAGCGCTGAGGAAAAACGC
add_kan_SNV_F	CCCGCGAGCAAATCCGCCAGGCACAGATTAATGGTCTGGAAATGGTTTTCCTCAGCGCTGAGGAAAAACG
add_kan_R	CTTTGTGCCTTGCATGAAAAATGGATGGTGCATTTGCACCATCCATTTTGCTGTCAAACATGAGAATTAA
add_KO_F	TTTGTTTTTATAATGGTGCGCACTTTTATATCCAGAAAAAGAGTGCGACCGTGTAGGCTGGAGCTGCTTC
add_KO_R	CTTTGTGCCTTGCATGAAAAATGGATGGTGCATTTGCACCATCCATTTTGCTGTCAAACATGAGAATTAA
add_Con_F	CGTTGCGCAATCGTGGATTT
add_Con_R	TGATTGAGCTGGGCATCGAA
cycA_kan_F	GGTAAGAAGCGGGCTGCTGAACTGCGGAAATAACCGCATTATCATGCTGGATGGCGCAATGCCATCCAGCGTGTAGGCTGGAGCTGCTTC
cycA_kan_F2	GTGGTTTATCGCGCTGGGGTTGGGCTGGCTGTTTATTGGTAAGAAGCGGGCTGCTGAACTGCGGAAATAA
cycA_SNV_F	CCTAATATCGATGAGTCCCG
cycA_SNV_R	TTGCGCCATCCAGCATGATAATGCGGTTATTTCCGCAGTTCAGCAGCC
cycA_KO_F	TGACTAAAGGCCGTAGAGCCTGAACAACACAGACAGGTACAGGAAGAAAAAAACGTGTAGGCTGGAGCTGCTTC
cycA_KO_R	GGAAAACAATGTACTGTTCCCACGCGCGCTGGCGGGTGAGTGATCTAAAACTGTCAAACATGAGAATTAA
cycA_KO_R2	CTGATTGATGACCTGATGGATCACATCAGTCTGGAAAACAATGTACTGTTCCCACGC
cycA_Con_F	AAGGCCGTAGAGCCTGAACA
cycA_Con_R	CAATAACGTCACACCGCCG
xdhB_kan_F	CCAAAAAAGTGATTAGCGAAGCCGTCGCCGCGGCGGGGGGAAAATTGCAATGAGTGTAGGCTGGAGCTGCTTC
xdhB_kan_SNV_F	TCTCATCCAGACGATGACCAAAAAAGTGATTAGCGAAGCCGTCGCCGCGGCGGGGGGGAAAATTGCAATGAGTGTAGGCTGGAGCTGCTTC
xdhB_kan_R	CTGAAAAGGCATCCCGTTAATGGTGCATTCGATGGTAATTGTTTCGCTGTGATCTGTCAAACATGAGAATTAA
xdhB_Con_F	GTGAAGATGGCTACCGGTGT
xdhB_Con_R	CGGAGTAATTCCGAGAGCGG
xylB_kan_F	CCATTAATGGCGTAAGTGTAGGCTGGAGCTGCTTC
xylB_kan_F2	ACGAGAAACGTTCCGTCGCCTCTATCAGCAACTTCTGCCATTAATGGCGTAAGTGTAGGC
xylB_SNV_F	GGCCCGGTTATCGGTAG
xylB_SNV_R	GCAGCTCCAGCCTACACTTACGCCATTAATGGCAGAAG
xylB_KO_F	GGCCCGGTTATCGGTAGCGATACCGGGCATTTTTTTAAGGAACGATCGATGTGTAGGCTGGAGCTGCTTC
xylB_KO_R	AGATATATAGATGTGAATTATCCCCCACCCGGTCAGGCAGGGGATAACGTCTGTCAAACATGAGAATTAA
xylB_Con_R	TCGCCAGGAACAACTGGAAA
xylB_Con_F	GAATTATCCCCCACCCGGTC
xylB_Con_R2	CTGAAGTTGCGAAAGCGTGG
xylB_Con_R3	CTCATCAACATGGCCCCAATG
KO mutS_con_F2	TAAGCATCACGCAAAAGCTG
KO mutS_con_R	GCAAAAGACTATCGGGAATTG
KO mutS_con_F2	TAAGCATCACGCAAAAGCTG
KO mutS_con_R	GCAAAAGACTATCGGGAATTG
KO mutS_con_F	TCATGTGCGCCTTATGTGAT
KO mutS_tag_synth_R	CGCAGATGGCAACGGACTCT
KO mutS_con_F	TCATGTGCGCCTTATGTGAT
qdmutS1R	GAACTTCGAAGCAGCTCCAG
KO mutS_con_F	TCATGTGCGCCTTATGTGAT
qWT1R	GGGCGTCGAAATTTTCTATTG
