# Supplementary material for: Inactivation of a Mismatch-Repair System Diversifies Genotypic Landscape of Escherichia coli During Adaptive Laboratory Evolution
Source: Front Microbiol. 2019 Aug 16;10:1845. doi: 10.3389/fmicb.2019.01845 (PMC6706779; doi:10.3389/fmicb.2019.01845)
Supplement: Supplementary file 3 [file Table_3.xlsx]

## Sheet: DATA SET S1
Table S3. Mutation identified in the eight ALE lineages adaptively evolved in lactate (LW1 and LW2 for wild-type; LM1 and LM2 for mutator) and glycerol (GW1 and GW2 for wild-type; GM1 and GM2 for mutator) minimal media.
						Mutation frequency (%)
Gene	Lineage	Nucleotide change	Type	Transversion/transition	Protein change	100	200	300	400	500	600	700	800
rpoB	LW1	1685A>T	SNV	transversion	E562V	81.25	100	100	100	100	100	100	100
elfD	LW1	702A>T	SNV	transversion	*234Y	0	0	13.889	0	0	17.857	0	0
ldtE	LW1	649A>C	SNV	transversion	I217L	0	0	13.386	0	0	0	0	10.714
ldtE	LW1	646G>A	SNV	transition	D216N	0	0	16.783	0	0	0	0	16.17
ldtE	LW1	640_641delGCinsTT	Insertion	-	A214L	0	0	19.424	0	0	0	0	19.247
gatC	LW1	915-1_915insC	Insertion	-	-	0	0	10.526	0	0	0	0	11.268
sucD	LW1	105G>T	SNV	transversion	M35I	0	0	0	25.641	0	0	0	0
arcB	LW1	256C>A	SNV	transversion	R86S	0	0	0	19.355	0	0	0	0
rhsC	LW1	257C>A	SNV	transversion	P86H	0	0	0	0	10	0	0	0
rhsC	LW1	2023C>T	SNV	transition	Q675*	0	0	0	0	10	0	0	0
fabF	LW1	908C>T	SNV	transition	A303V	0	0	0	0	0	0	25	31.183
crp	LW1	382A>G	SNV	transition	T128A	0	0	0	0	0	0	21.505	33.628
pyrE-rph	LW1	3815801Deletion1A-	Deletion	-	-	0	0	0	0	0	0	11.724	0
Intergenic	LW1	3717226T>C	SNV	transition	-	11.864	0	0	0	0	0	0	0
Intergenic	LW1	349755C>A	SNV	transversion	-	0	0	0	10	0	0	0	0
Intergenic	LW1	1866907C>G	SNV	transversion	-	0	0	0	0	0	0	10.417	0
Intergenic	LW1	3777278A>C	SNV	transversion	-	0	0	0	0	0	0	16.129	11.42
Intergenic	LW1	4296381Ins-CG	Insertion	-	-	0	0	0	0	0	0	0	100
elfD	LW2	702A>T	SNV	transversion	*234Y	11.429	12.821	10	0	15.217	11.765	0	0
rpoB	LW2	1685A>T	SNV	transversion	E562V	84	95.294	17.647	0	0	0	0	0
hfq	LW2	28C>T	SNV	transition	P10S	10.526	0	70.787	100	95.833	99.174	100	100
ppsA	LW2	24G>A	SNV	transition	-	0	81.481	0	0	0	0	0	0
yhgN	LW2	573T>A	SNV	transversion	-	0	11.111	0	0	0	0	0	0
ppsA	LW2	17C>T	SNV	transition	S6L	0	0	72.727	96.774	92.857	98.507	100	100
rph	LW2	693_694insG	Insertion	-	Q232fs	0	0	13.793	69.231	57.143	72.222	53.846	62.5
gatC	LW2	915-1_915insT	Insertion	-	-	0	0	0	13.953	0	0	0	0
cyaA	LW2	1637C>T	SNV	transition	P546L	0	0	0	0	0	12.5	12.162	35.294
ydcI	LW2	817G>T	SNV	transversion	G273*	0	0	0	0	0	0	40.476	46.512
ydcI	LW2	805delC	Deletion	-	L269fs	0	0	0	0	0	0	33.333	13.953
cyaA	LW2	900T>A	SNV	transversion	D300E	0	0	0	0	0	0	29.268	0
ansP	LW2	1054C>T	SNV	transition	P352S	0	0	0	0	0	0	0	10.87
gadB	LW2	285C>A	SNV	transversion	-	0	0	0	0	0	0	0	10
gatC	LW2	915-1_915insC	Insertion	-	-	0	0	0	0	0	0	0	10
Intergenic	LW2	324487A>C	SNV	transversion	-	11.628	0	0	0	0	0	0	0
Intergenic	LW2	580480T>G	SNV	transversion	-	10	0	0	0	0	0	0	0
Intergenic	LW2	3486064delAG-	Deletion	-	-	0	0	0	0	0	12.5	0	0
ykgA	LM1	T223I(668C>T)	SNV	transition	-	0	0	0	0	10.526	0	0	0
leuL	LM1	43G>A	SNV	transition	A15T	0	0	0	19.512	16.176	44.928	46.154	47.253
nadC	LM1	656T>C	SNV	transition	L219P	11.429	0	0	0	0	0	0	0
rpoS	LM1	469delG	Deletion	-	A157fs	12.963	63.83	87.805	71.429	86.667	66.667	46.875	40.984
yicR	LM1	415C>T	SNV	transition	R139C	22.283	0	0	0	0	0	0	0
ilvH	LM1	124A>G	SNV	transition	T42A	0	66.129	98.077	92.308	87.5	70	45.833	48.315
yeaM	LM1	526_527insG	Insertion	-	A176fs	0	50	76	66.667	76	58.824	46.875	32.353
cpsB	LM1	1430G>A	SNV	transition	R477Q	0	46.512	100	75	83.871	59.375	50	40.909
crr	LM1	25T>C	SNV	transition	S9P	0	66.667	100	85.106	91.837	60.417	42.857	45.614
nadR	LM1	1233A>G	SNV	transition	-	0	14.035	15.714	0	0	0	0	0
ecpC	LM1	1285delG	Deletion	-	A429fs	0	0	0	12.245	17.949	0	0	12.5
yliE	LM1	493A>G	SNV	transition	N165D	0	0	0	10.526	0	0	10.811	0
potD	LM1	971G>A	SNV	transition	G324D	0	0	0	68.519	82.456	47.17	34.211	39.583
ppsA	LM1	294T>C	SNV	transition	-	0	0	0	86.667	92.308	71.111	44.444	48.78
mtfA	LM1	46G>A	SNV	transition	A16T	0	0	0	73.333	88.235	60.465	43.103	36.842
wcaB	LM1	258G>A	SNV	transition	-	0	0	0	60.526	73.913	50	35.294	42.308
apbE	LM1	252G>A	SNV	transition	-	0	0	0	22.5	12.5	32.258	56	66.038
atoB	LM1	852_853insC	Insertion	-	P285fs	0	0	0	50	45	48.276	26.23	38.298
bglB	LM1	1393delA	Deletion	-	I465fs	0	0	0	10.084	12.632	29.091	37.41	33.858
mnmG	LM1	831C>T	SNV	transition	-	0	0	0	18.182	15.714	30.38	43.75	54.217
purH	LM1	1452T>C	SNV	transition	-	0	0	0	41.379	41.818	36.735	25.316	42.466
opgB	LM1	1908G>A	SNV	transition	-	0	0	0	12.5	0	0	0	0
ecpE	LM1	259_260insC	Insertion	-	R87fs	0	0	0	0	14	12.963	0	0
poxB	LM1	931G>A	SNV	transition	D311N	0	0	0	0	10.714	22.727	0	22.222
ppsA	LM1	50G>A	SNV	transition	G17D	0	0	0	0	14.706	21.569	42.857	40.426
ynjC	LM1	41G>A	SNV	transition	W14*	0	0	0	0	20.93	12.195	0	11.538
elaD	LM1	1126G>A	SNV	transition	D376N	0	0	0	0	10.769	10.169	0	10.526
ycjR	LM1	588C>T	SNV	transition	-	0	0	0	0	0	15.789	0	0
fliD	LM1	668A>G	SNV	transition	Q223R	0	0	0	0	0	13.636	0	0
ptsI	LM1	733C>T	SNV	transition	Q245*	0	0	0	0	0	10.526	0	0
eutR	LM1	964C>T	SNV	transition	H322Y	0	0	0	0	0	13.043	41.176	38.462
yfhH	LM1	306G>A	SNV	transition	-	0	0	0	0	0	31.373	56	51.724
yqcC	LM1	92C>T	SNV	transition	P31L	0	0	0	0	0	20.588	44	44
murE	LM1	47A>G	SNV	transition	D16G	0	0	0	0	0	0	10.667	11.765
cueO	LM1	1141C>T	SNV	transition	H381Y	0	0	0	0	0	0	11.765	18.519
copA	LM1	4T>C	SNV	transition	S2P	0	0	0	0	0	0	12.308	0
puuA	LM1	334G>A	SNV	transition	A112T	0	0	0	0	0	0	20	29.231
sodC	LM1	183_184insC	Insertion	-	G62fs	0	0	0	0	0	0	27.273	44.186
ynjC	LM1	171G>A	SNV	transition	-	0	0	0	0	0	0	10	14.894
ptsP	LM1	171_172insG	Insertion	-	L58fs	0	0	0	0	0	0	39.394	35.897
yhgN	LM1	573T>A	SNV	transversion	-	0	0	0	0	0	0	12.676	0
yieH	LM1	253T>C	SNV	transition	S85P	0	0	0	0	0	0	18.889	20.225
ilvA	LM1	1015G>A	SNV	transition	A339T	0	0	0	0	0	0	42.353	45.238
cyaA	LM1	2209G>A	SNV	transition	A737T	0	0	0	0	0	0	12.644	25.743
entC	LM1	1085C>T	SNV	transition	A362V	0	0	0	0	0	0	0	17.778
ybhP	LM1	402A>C	SNV	transversion	K134N	0	0	0	0	0	0	0	11.111
elfD	LM1	702A>T	SNV	transversion	*234Y	0	0	0	0	0	0	0	15.789
add	LM1	947C>T	SNV	transition	A316V	0	0	0	0	0	0	0	10.169
yfiF	LM1	150delC	Deletion	-	P50fs	0	0	0	0	0	0	0	10.638
infB	LM1	1808A>G	SNV	transition	Y603C	0	0	0	0	0	0	0	13.75
yhcD	LM1	206delA	Deletion	-	E69fs	0	0	0	0	0	0	0	11.364
wecF	LM1	326delG	Deletion	-	W109fs	0	0	0	0	0	0	0	10.526
metL	LM1	21_22insG	Insertion	-	G8fs	0	0	0	0	0	0	0	12.5
dcuA	LM1	786C>T	SNV	transition	-	0	0	0	0	0	0	0	14.13
Intergenic	LM1	380013delG-	Deletion	-	-	14.894	19.565	10	0	0	10	12.903	0
Intergenic	LM1	2900298delA-	Deletion	-	-	82.692	79.412	80.645	74.242	85.714	84.615	75.758	72.222
Intergenic	LM1	4491161A>G	SNV	transition	-	0	0	0	81.25	84.746	59.375	47.872	39.13
Intergenic	LM1	315273C>A	SNV	transversion	-	0	0	0	0	0	0	10	0
Intergenic	LM1	2560983G>A	SNV	transition	-	0	0	0	0	0	0	0	15
ycaD	LM2	55A>G	SNV	transition	T19A	15.789	55.224	100	100	100	98.333	100	100
elfD	LM2	702A>T	SNV	transversion	*234Y	10	10.811	16.667	0	0	0	0	0
rstB	LM2	344G>A	SNV	transition	R115H	12.308	55.319	0	0	0	0	0	0
yicR	LM2	415C>T	SNV	transition	R139C	22.222	33.588	50.376	38.384	41.304	32.759	41.667	40.642
hfq	LM2	28C>T	SNV	transition	P10S	10.127	63.953	100	100	100	100	100	100
yfbT	LM2	218A>G	SNV	transition	H73R	0	63.934	100	100	100	100	98.214	100
xylB	LM2	1261_1262insG	Insertion	-	D421fs	0	21.429	31.776	25	31.429	33.028	30.693	34.211
yidJ	LM2	709C>T	SNV	transition	P237S	0	16.667	100	100	100	100	100	100
glsA	LM2	522G>A	SNV	transition	-	0	0	14.706	0	0	0	0	0
rhsC	LM2	3332delT	Deletion	-	V1111fs	0	0	10	0	0	0	0	0
yliE	LM2	493A>G	SNV	transition	N165D	0	0	12.195	0	0	0	0	0
lsrK	LM2	1180T>C	SNV	transition	F394L	0	0	82.927	100	93.878	100	100	100
yneE	LM2	261_262insG	Insertion	-	Q88fs	0	0	35.897	72.222	75	83.607	85.106	94.286
ppsA	LM2	294T>C	SNV	transition	-	0	0	100	100	98.387	97.959	100	100
elfG	LM2	411_412insG	Insertion	-	G138fs	0	0	0	44.231	63.636	72.414	79.032	76.667
ydcI	LM2	193_194insG	Insertion	-	A65fs	0	0	0	77.419	87.805	78.261	66.102	79.487
ratB	LM2	95A>G	SNV	transition	E32G	0	0	0	71.053	100	95.833	96.774	100
ygcW	LM2	442delA	Deletion	-	I148fs	0	0	0	80.328	87.755	86.207	91.209	91.566
cyaA	LM2	1801T>C	SNV	transition	S601P	0	0	0	72.727	88.71	98.667	98.507	100
cyaA	LM2	2075G>A	SNV	transition	R692H	0	0	0	15.493	0	0	0	0
fklB	LM2	45C>T	SNV	transition	-	0	0	0	10	0	0	0	0
miaB	LM2	653T>A	SNV	transversion	F218Y	0	0	0	0	0	11.111	0	0
ssuB	LM2	27C>T	SNV	transition	-	0	0	0	0	0	14.062	16.19	11.864
rne	LM2	853C>A	SNV	transversion	L285M	0	0	0	0	0	11.111	0	0
infC	LM2	347G>A	SNV	transition	R116H	0	0	0	0	0	21.429	30.303	43.182
fadD	LM2	589C>T	SNV	transition	Q197*	0	0	0	0	0	12.5	33.333	29.31
cmtA	LM2	219C>T	SNV	transition	-	0	0	0	0	0	14.545	13.559	11.29
yghD	LM2	299C>T	SNV	transition	A100V	0	0	0	0	0	10.714	31.579	42.308
infB	LM2	2233G>A	SNV	transition	G745S	0	0	0	0	0	15.254	0	11.538
rpoB	LM2	95T>C	SNV	transition	L32P	0	0	0	0	0	15.278	24.731	32.558
pyrH	LM2	216C>T	SNV	transition	-	0	0	0	0	0	0	22.667	18.182
yncD	LM2	143G>T	SNV	transversion	S48I	0	0	0	0	0	0	17.647	42.553
uidB	LM2	82delG	Deletion	-	A28fs	0	0	0	0	0	0	13.846	17.647
uidA	LM2	1603C>T	SNV	transition	R535C	0	0	0	0	0	0	23.077	37.037
rpoA	LM2	245T>C	SNV	transition	L82P	0	0	0	0	0	0	24.096	31.579
bcsA	LM2	1772A>G	SNV	transition	E591G	0	0	0	0	0	0	15.152	14.074
xylB	LM2	1261delG	Deletion	-	D421fs	0	0	0	0	0	0	14.286	11.392
trkH	LM2	583G>A	SNV	transition	A195T	0	0	0	0	0	0	33.333	31.818
cynR	LM2	777A>G	SNV	transition	-	0	0	0	0	0	0	0	10.526
fabF	LM2	811A>G	SNV	transition	T271A	0	0	0	0	0	0	0	10.714
ymgD	LM2	174T>C	SNV	transition	-	0	0	0	0	0	0	0	15.385
yehB	LM2	907G>A	SNV	transition	G303S	0	0	0	0	0	0	0	10.526
secY	LM2	285G>A	SNV	transition	-	0	0	0	0	0	0	0	12.5
kup	LM2	239_240insG	Insertion	-	E80fs	0	0	0	0	0	0	0	17.46
Intergenic	LM2	380013delG-	Deletion	-	-	17.391	57.143	67.647	75.439	65.278	72.727	66.216	41.176
Intergenic	LM2	705964delT-	Deletion	-	-	14.118	59.091	83.333	84.314	79.487	88.462	83.871	79.032
Intergenic	LM2	2900298delA-	Deletion	-	-	73.494	88.06	81.928	77.143	78.723	70.886	77.612	87.879
Intergenic	LM2	771334C>T	SNV	transition	-	0	18.947	100	100	100	100	98.969	100
Intergenic	LM2	3423307T>A	SNV	transversion	-	0	0	0	0	10	0	0	0
Intergenic	LM2	3426803C>T	SNV	transition	-	0	0	0	0	0	10	0	0
Intergenic	LM2	339808G>T	SNV	transversion	-	0	0	0	0	0	0	10	0
Intergenic	LM2	655990C>T	SNV	transition	-	0	0	0	0	0	0	19.481	26.667
Intergenic	LM2	2057670Ins-C	Insertion	-	-	0	0	0	0	0	0	10.588	0
Intergenic	LM2	2118622A>G	SNV	transition	-	0	0	0	0	0	0	19.118	26.829
Intergenic	LM2	3327775T>C	SNV	transition	-	0	0	0	0	0	0	33.75	35.385
Intergenic	LM2	380013delGG-	Deletion	-	-	0	0	0	0	0	0	0	10.204
Intergenic	LM2	1768806G>A	SNV	transition	-	0	0	0	0	0	0	0	12.963
Intergenic	LM2	2462881delC-	Deletion	-	-	0	0	0	0	0	0	0	10.345
glpK	GW1	218A>C	SNV	transversion	D73A	92.063	100	98.113	100	100	100	100	100
gatC	GW1	915-1_915insT	Insertion	-	-	0	10.169	0	0	0	0	0	0
ansP	GW1	1054C>T	SNV	transition	P352S	0	0	0	11.111	0	0	0	0
narU	GW1	39delG	Deletion	-	L13fs	0	0	0	12.5	0	0	0	0
crp	GW1	393A>C	SNV	transversion	K131N	0	0	0	86.792	100	100	100	100
pyrE-rph	GW1	3815801Deletion1A-	Deletion	-	-	0	0	0	70	87.5	78.667	71.875	81.176
metL	GW1	2348T>G	SNV	transversion	L783R	0	0	0	77.049	100	100	100	100
lhr	GW1	2190G>T	SNV	transversion	-	0	0	0	0	0	0	10	0
narU	GW2	39delG	Deletion	-	L13fs	10.204	0	0	0	0	0	0	10.811
rhsE	GW2	1231C>T	SNV	transition	-	0	10	0	0	0	0	0	0
glpK	GW2	522G>A	SNV	transition	M174I	0	39.344	14.103	0	0	0	0	0
glpK	GW2	218A>T	SNV	transversion	D73V	0	14.667	25.373	0	10.938	0	0	0
glpK	GW2	203C>A	SNV	transversion	A68D	0	13.846	42.105	88.312	79.688	93.478	98.551	100
yliE	GW2	493A>G	SNV	transition	N165D	0	0	10.417	10	0	0	11.429	0
elfD	GW2	702A>T	SNV	transversion	*234Y	0	0	15.789	16	10.345	0	0	0
yehB	GW2	2109G>T	SNV	transversion	M703I	0	0	11.29	10.145	13.793	0	0	0
yhgN	GW2	573T>A	SNV	transversion	-	0	0	12	0	0	11.111	0	0
rpoC	GW2	359T>G	SNV	transversion	-	0	0	28.571	80	85	96.667	97.619	100
fabF	GW2	1223T>A	SNV	transversion	L408*	0	0	0	10.753	0	13.846	15.625	0
gntT	GW2	1288G>T	SNV	transversion	G430C	0	0	0	10	0	0	0	0
gatC	GW2	915-1_915insC	Insertion	-	-	0	0	0	0	14.815	0	0	0
ansP	GW2	1054C>T	SNV	transition	P352S	0	0	0	0	0	10.526	0	0
ptsP	GW2	1018C>T	SNV	transition	Q340*	0	0	0	0	0	25.581	52.381	65.909
lhr	GW2	2432T>C	SNV	transition	L811S	0	0	0	0	0	0	10	0
Intergenic	GW2	1434696T>A	SNV	transversion	-	0	0	10	0	0	0	0	0
Intergenic	GW2	2230607C>A	SNV	transversion	-	0	0	31.667	81.538	82.54	100	94.118	100
rhsC	GM1	765G>T	SNV	transversion	-	10	0	0	0	0	0	0	0
elfD	GM1	702A>T	SNV	transversion	*234Y	13.793	0	10.345	17.241	0	0	0	12
flgE	GM1	1036A>G	SNV	transition	T346A	61.111	13.636	0	0	0	0	0	0
glpK	GM1	692G>A	SNV	transition	G231D	86.301	27.941	0	0	0	0	0	0
rpoB	GM1	1577A>G	SNV	transition	H526R	87.755	18.31	0	0	0	0	0	0
mukB	GM1	4330A>G	SNV	transition	T1444A	0	67.273	100	100	98.276	100	100	100
aegA	GM1	1561_1562insG	Insertion	-	A521fs	0	51.02	63.265	40	40	36.17	44.118	53.846
ppk	GM1	279C>T	SNV	transition	-	0	19.048	0	0	0	0	0	0
ygfK	GM1	1733T>C	SNV	transition	L578P	0	75.472	100	100	100	100	100	100
malS	GM1	1334T>C	SNV	transition	L445S	0	26.596	20	0	0	0	27.941	44.118
pyrE-rph	GM1	3815801Deletion1A-	Deletion	-	-	0	21.519	0	0	0	0	17.391	0
rph	GM1	642delA	Deletion	-	L214fs	0	13.115	13.158	58.025	61.017	54.217	50.725	28.571
glpK	GM1	694G>A	SNV	transition	G232S	0	64.706	96.825	100	100	98.551	100	98.305
rpoB	GM1	1547A>G	SNV	transition	D516G	0	65.789	98.276	100	100	100	100	100
rpoB	GM1	2512T>C	SNV	transition	C838R	0	11.765	0	0	0	0	0	0
rpoC	GM1	3514A>G	SNV	transition	K1172E	0	10.843	0	0	0	0	0	0
rpoC	GM1	3521G>A	SNV	transition	R1174H	0	18.605	0	0	0	0	0	0
dinB	GM1	984T>C	SNV	transition	-	0	0	15.152	0	0	0	31.429	53.125
ybiW	GM1	1476T>C	SNV	transition	-	0	0	43.137	17.241	13.043	16.364	0	0
pepN	GM1	506A>G	SNV	transition	N169S	0	0	10.204	18.75	11.364	0	17.073	44.737
sapA	GM1	1580C>T	SNV	transition	P527L	0	0	10.87	11.628	0	0	0	0
ydgI	GM1	1103T>C	SNV	transition	V368A	0	0	13.333	46.154	59.524	61.364	26.923	27.273
gatC	GM1	915-1_915insT	Insertion	-	-	0	0	11.111	0	0	0	0	0
aegA	GM1	1562_1563insT	Insertion	-	A521fs	0	0	20	40	51.786	44.681	34.286	19.048
aegA	GM1	1562C>G	SNV	transversion	A521G	0	0	20	41.667	54.717	50	34.286	19.048
ptsP	GM1	180_181insA	Insertion	-	P61fs	0	0	14.286	43.038	44	35.088	37.5	15.254
tdcE	GM1	534C>T	SNV	transition	-	0	0	10.714	65.06	47.17	52.941	29.412	27.5
acrS	GM1	656T>C	SNV	transition	V219A	0	0	13.235	41.053	56	60.606	32.895	25.581
rph	GM1	671_672insG	Insertion	-	G224fs	0	0	36.364	18.75	24.638	17.241	0	0
artQ	GM1	536T>C	SNV	transition	V179A	0	0	0	11.111	10.811	0	10.256	0
yfaY	GM1	303A>G	SNV	transition	-	0	0	0	35.185	36.364	41.176	24.49	0
aegA	GM1	1562C>T	SNV	transition	A521V	0	0	0	12.5	0	0	0	0
bamB	GM1	954A>G	SNV	transition	-	0	0	0	11.475	10	0	0	0
ptsP	GM1	1018C>T	SNV	transition	Q340*	0	0	0	17.188	11.667	15.873	34.043	59.375
rph	GM1	620delA	Deletion	-	E207fs	0	0	0	14.773	10.417	0	29.333	55.556
miaB	GM1	659delA	Deletion	-	D220fs	0	0	0	0	10	0	0	0
miaB	GM1	653T>A	SNV	transversion	F218Y	0	0	0	0	10.638	0	0	0
yliE	GM1	493A>G	SNV	transition	N165D	0	0	0	0	0	11.111	0	13.889
yneO	GM1	3862_3863insG	Insertion	-	A1288fs	0	0	0	0	0	10.714	0	0
gudP	GM1	295A>G	SNV	transition	T99A	0	0	0	0	0	14.493	0	0
ptsP	GM1	171_172insG	Insertion	-	L58fs	0	0	0	0	0	13.462	0	0
yafE	GM1	490C>T	SNV	transition	P164S	0	0	0	0	0	0	30.189	62.745
yneO	GM1	4981A>G	SNV	transition	K1661E	0	0	0	0	0	0	19.231	0
yehU	GM1	311_312insG	Insertion	-	G104fs	0	0	0	0	0	0	16.667	0
crr	GM1	400T>C	SNV	transition	S134P	0	0	0	0	0	0	34.091	60
dapE	GM1	288T>C	SNV	transition	-	0	0	0	0	0	0	15.625	0
xdhB	GM1	860_861insG	Insertion	-	A287fs	0	0	0	0	0	0	16.667	41.304
qseC	GM1	864T>C	SNV	transition	-	0	0	0	0	0	0	16.176	0
rbbA	GM1	815delA	Deletion	-	N272fs	0	0	0	0	0	0	16.364	0
viaA	GM1	455G>A	SNV	transition	R152H	0	0	0	0	0	0	10.345	11.111
hfq	GM1	203T>C	SNV	transition	V68A	0	0	0	0	0	0	23.404	11.765
kptA	GM1	110C>T	SNV	transition	A37V	0	0	0	0	0	0	13.846	29.73
prpC	GM1	393C>T	SNV	transition	-	0	0	0	0	0	0	0	16.279
ybbP	GM1	600C>T	SNV	transition	-	0	0	0	0	0	0	0	15
gsiA	GM1	896delC	Deletion	-	A299fs	0	0	0	0	0	0	0	17.949
ycdX	GM1	496C>T	SNV	transition	R166C	0	0	0	0	0	0	0	10.811
fumA	GM1	788A>G	SNV	transition	H263R	0	0	0	0	0	0	0	10
yiiS	GM1	78T>C	SNV	transition	-	0	0	0	0	0	0	0	10.256
Intergenic	GM1	380013delG-	Deletion	-	-	11.905	0	12.821	17.857	20.339	32.727	21.622	17.143
Intergenic	GM1	1004659A>G	SNV	transition	-	72.34	23.077	0	0	0	0	0	0
Intergenic	GM1	4410045delT-	Deletion	-	-	59.783	14.286	0	0	0	0	0	0
Intergenic	GM1	85319G>A	SNV	transition	-	0	11.688	0	0	0	0	0	0
Intergenic	GM1	313254C>T	SNV	transition	-	0	11.538	33.735	11.842	17.526	25.61	0	0
Intergenic	GM1	1440935Ins-A	Insertion	-	-	0	10.345	0	0	0	0	0	0
Intergenic	GM1	736414C>T	SNV	transition	-	0	0	0	13.514	17.949	0	30.769	52
Intergenic	GM1	380013Ins-G	Insertion	-	-	0	0	0	0	0	0	10.811	0
Intergenic	GM1	689226delA-	Deletion	-	-	0	0	0	0	0	0	12.281	0
Intergenic	GM1	1714318delT-	Deletion	-	-	0	0	0	0	0	0	10.714	0
Intergenic	GM1	3543016Ins-T	Insertion	-	-	0	0	0	0	0	0	14.516	0
Intergenic	GM1	4499468G>T	SNV	transversion	-	0	0	0	0	0	0	10	0
mepS	GM1	520T>C	SNV	transition	W174R	0	0	0	0	0	0	13.208	42.222
ansP	GM2	1054C>T	SNV	transition	P352S	15.385	0	0	0	0	0	0	0
tqsA	GM2	852delG	Deletion	-	M284fs	91.837	52.381	27.451	12.821	0	0	0	0
rfbA	GM2	254G>C	SNV	transversion	S85T	93.333	50.909	43.902	0	0	0	0	0
frc	GM2	1105A>G	SNV	transition	T369A	96.364	35.714	33.333	0	0	0	0	0
glpK	GM2	713T>C	SNV	transition	I238T	96.923	42.169	46.25	0	0	0	0	0
rpoB	GM2	1577A>G	SNV	transition	H526R	98.148	41.667	45.455	0	0	0	0	0
miaB	GM2	653T>A	SNV	transversion	F218Y	0	12.5	0	0	0	0	0	0
ycaK	GM2	236A>G	SNV	transition	E79G	0	35	20.37	0	0	0	0	0
elfD	GM2	702A>T	SNV	transversion	*234Y	0	10.345	0	15.152	15	10.345	15.789	0
wcaI	GM2	887A>C	SNV	transversion	D296A	0	10.256	0	0	0	0	0	0
glpK	GM2	22G>A	SNV	transition	V8I	0	48.148	28.736	0	0	0	0	0
rpoB	GM2	1576C>T	SNV	transition	H526Y	0	47.368	30.882	0	0	0	0	0
rpoB	GM2	2620G>T	SNV	transversion	G874C	0	22.43	37.333	13.043	0	0	0	0
yliE	GM2	493A>G	SNV	transition	N165D	0	0	18.421	0	10	10	0	0
lpxK	GM2	805C>T	SNV	transition	H269Y	0	0	33.333	81.818	95.588	98.113	100	100
aldA	GM2	755_756insG	Insertion	-	L252fs	0	0	18.919	63.158	86.957	66.667	81.25	78.571
ydhB	GM2	601A>G	SNV	transition	T201A	0	0	14.286	87.179	93.333	100	92.593	100
fadD	GM2	1197A>G	SNV	transition	-	0	0	19.512	91.176	97.917	97.059	100	100
casC	GM2	597G>A	SNV	transition	W199*	0	0	19.444	89.655	98.78	98.75	96.774	100
kduI	GM2	520A>G	SNV	transition	T174A	0	0	29.63	83.333	98.276	94.34	100	100
galP	GM2	1065G>A	SNV	transition	-	0	0	18.919	86.275	98.077	97.101	98.413	98.438
trkH	GM2	59C>T	SNV	transition	T20I	0	0	27.419	95.238	96.226	98.667	100	100
glpK	GM2	694G>A	SNV	transition	G232S	0	0	25.316	96.61	100	100	100	100
rpoB	GM2	1547A>G	SNV	transition	D516G	0	0	28.571	96.226	95.161	95.89	96.97	98.361
cycA	GM2	830T>G	SNV	transversion	V277G	0	0	15.517	80.328	98.182	98.276	97.917	98.485
yfiH	GM2	499_500insG	Insertion	-	E167fs	0	0	0	54.839	61.702	79.167	72.973	71.429
yhgN	GM2	573T>A	SNV	transversion	-	0	0	0	15.217	0	0	0	0
yceD	GM2	316T>C	SNV	transition	Y106H	0	0	0	0	11.594	10.638	11.429	0
yfdE	GM2	82A>G	SNV	transition	T28A	0	0	0	0	13.235	12.5	0	16.129
eutJ	GM2	661G>A	SNV	transition	G221S	0	0	0	0	13.462	0	19.512	0
rne	GM2	853C>A	SNV	transversion	L285M	0	0	0	0	0	15.625	0	0
ompR	GM2	536C>T	SNV	transition	P179L	0	0	0	0	0	19.403	24.528	12.903
ycjV	GM2	197A>T	SNV	transversion	K66I	0	0	0	0	0	0	13.636	0
nadR	GM2	683C>T	SNV	transition	P228L	0	0	0	0	0	0	13.725	17.391
accA	GM2	771T>C	SNV	transition	-	0	0	0	0	0	0	0	15.152
gsiA	GM2	896delC	Deletion	-	A299fs	0	0	0	0	0	0	0	19.298
ycfT	GM2	181delG	Deletion	-	V61fs	0	0	0	0	0	0	0	15.385
ispE	GM2	228A>G	SNV	transition	-	0	0	0	0	0	0	0	12.963
ycjF	GM2	1033C>T	SNV	transition	Q345*	0	0	0	0	0	0	0	17.073
hisG	GM2	768G>A	SNV	transition	-	0	0	0	0	0	0	0	10.638
psuT	GM2	216C>T	SNV	transition	-	0	0	0	0	0	0	0	20.408
ccmH	GM2	345C>T	SNV	transition	-	0	0	0	0	0	0	0	10.417
ubiG	GM2	591G>T	SNV	transversion	L197F	0	0	0	0	0	0	0	12.308
gshA	GM2	1052A>G	SNV	transition	D351G	0	0	0	0	0	0	0	16
recB	GM2	2857A>G	SNV	transition	T953A	0	0	0	0	0	0	0	11.538
envZ	GM2	721_722insG	Insertion	-	V241fs	0	0	0	0	0	0	0	13.333
mnmG	GM2	1829C>T	SNV	transition	A610V	0	0	0	0	0	0	0	13.846
zraR	GM2	505G>A	SNV	transition	G169S	0	0	0	0	0	0	0	21.667
blc	GM2	277G>T	SNV	transversion	A93S	0	0	0	0	0	0	0	18.841
lgoR	GM2	374T>C	SNV	transition	V125A	0	0	0	0	0	0	0	19.355
Intergenic	GM2	380013delG-	Deletion	-	-	12.245	37.736	24.561	10.638	0	15.942	21.212	18.571
Intergenic	GM2	1923329Ins-T	Insertion	-	-	77.083	35.616	33.846	0	0	0	0	0
Intergenic	GM2	1866907C>G	SNV	transversion	-	0	11.111	0	0	0	0	0	0
Intergenic	GM2	3816593G>A	SNV	transition	-	0	0	21.127	89.796	98.387	100	94.737	97.468
Intergenic	GM2	324487A>C	SNV	transversion	-	0	0	0	12	0	0	0	0
Intergenic	GM2	2455744G>A	SNV	transition	-	0	0	0	0	0	0	10.909	0
Intergenic	GM2	3086425C>T	SNV	transition	-	0	0	0	0	0	0	0	20.833
Intergenic	GM2	4601593T>C	SNV	transition	-	0	0	0	0	0	0	0	20
"*" - stop codon
"fs" - frameshift
">" - single nucleotide substitution
"Ins" - insertion
"del" - deletion
