# Supplementary material for: Inactivation of a Mismatch-Repair System Diversifies Genotypic Landscape of Escherichia coli During Adaptive Laboratory Evolution
Source: Front Microbiol. 2019 Aug 16;10:1845. doi: 10.3389/fmicb.2019.01845 (PMC6706779; doi:10.3389/fmicb.2019.01845)
Supplement: Supplementary file 4 [file Table_4.xlsx]

## Sheet: Table 3.
Table S4. Tabulation of substrates with a significant increase in growth rates. Log2(FC) refers to fitness increase between the end-point and the ancestral populations in Log base 2 scale.
p-value<0.05	Glycerol		Lactate
Strain	0.5<log2(FC)<1	1<log2(FC)	0.5<log2(FC)<1	1<log2(FC)
Wild-type	L-Arabinose Glycerol D-GluconicAcid L-Lactic Acid Acetic Acid Thymidine D-Lasctose 2-Deoxy Adenosine Adenosine Fumaric Acid Inosine L-Alanyl-Glycine Mono-Methyl Succinate L-Galactonic Acid-g-Lactone D-Galacturonic Acid		L-Arabinose Succinic Acid D-Serine D-Gluconic Acid L-Lactic Acid DL-Malic Acid D-Maltose Fumaric Acid Bromo-Succinic Acid Mucic Acid Inosine L-Serine L-Malic Acid L-Galactonic Acid-g-Lactone D-Galacturonic Acid	2'-Deoxy-Adenosine Adenosine
ΔmutS	L-Arabinose N-Acetyl-D-Glucosamine D-Serine D-Xylose D-Mannitol Maltotriose MucicAcicd Inosine Mono-Methyl Succinate MethylPyruvate D-GalacturonicAcid glycerol	2-DeoxyAdenosine BromoSuccinicAcid AcetoaceticAcid L-GalactonicAcid-Lactone	L-Arabinose N-Acetyl-D-Glucosamine D-Saccharic Acid D-Galactose L-Proline D-Trehalose D-Mannose D-Serine D-Gluconic Acid L-Lactic Acid D-Galactonic Acid-g-Lactone D-Ribose L-Rhamnose L-Asparagine a-Keto-Glutaric Acid L-Glutamine a-Hydroxy-Butyric Acid b-Methyl-D-Glucoside Fumaric Acid Mucic Acid Gly-Glu L-Serine L-Threonine Ala-Gly N-Acetyl-b-D-Mannosamine Methyl Pyruvate D-Malic Acid D-Psicose D…	D-Xylose Acetic Acid 2'-Deoxy-Adenosine Adenosine Bromo-Succinic Acid Inosine Mono-Methyl Succinate L-Malic Acid
*FC: fold change
